# Supplementary material for: The seroconversion rate of QuantiFERON-TB Gold In-Tube test in psoriatic patients receiving secukinumab and ixekizumab, the anti-interleukin-17A monoclonal antibodies
Source: PLoS One. 2019 Dec 27;14(12):e0225112. doi: 10.1371/journal.pone.0225112 (PMC6934285; doi:10.1371/journal.pone.0225112)
Supplement: S1 Dataset — (XLSX) [file pone.0225112.s001.xlsx]

## Sheet: Data
Serial number	Sex	PsA	Anti-IL-17A agents	Cumulative exposure months	Baseline QFT-GIT	Follow-up QFT-GIT	Final outcomes	Concomitant Tx	Immediately-before Tx	Prior biologics
			Secukinumab (S) Ixekizumab (I)				Persistent seronegative (PN) Persistent seropositive (PP) Seroconversion (C) Seroreversion (R) Others (O)	Enbrel (E), Humira (H), Stelara (S), Simponi (Si), Cosentyx (C), Taltz (T), Xeljanz (X), Tremfya (Tr), methotrexate (MTX), cyclosporine (CSA), sulfasalazine (SSZ), leflunomide (LEF), nonsteroidal anti-inflammatory agents (NSAIDs), corticosteroid (CS), tacrolimus (TC), mycophenolate mofetil (MMF)
1	M	PsA	S	15	Negative	Negative	PN	NSAIDs	C	E, H, S
2	M	PsA	S	17	Negative	Negative	PN	MTX, SSZ, NSAIDs	MTX, NSAIDs, C	E, H, S, X, C
3	F	PsA	S	11	Negative	Negative	PN	SSZ, NSAIDs	SSZ, NSAIDs	E, H, S
4	M	PsA	S	18	Negative	Negative	PN	MTX	MTX, Si	S, Si
5	F	Nil	S	12	Negative	Negative	PN	Nil	Nil	E, H, S
6	M	PsA	S	21	Negative	Negative	PN	Nil	Nil	Nil
7	M	PsA	S	14	Negative	Negative	PN	NSAIDs	C	E, H, S, X
8	F	Nil	S	13	Negative	Negative	PN	Nil	C	E, S, T
9	M	PsA	S > I	13	Negative	Negative	PN	CSA	C	E, H, S, Si
10	M	PsA	S	6	Negative	Negative	PN	Nil	MTX, NSAIDs	S, Tr
11	M	Nil	S	15	Negative	Negative	PN	Nil	MTX	H, S
12	F	PsA	S	6	Negative	Negative	PN	MTX, NSAIDs	S, NSAIDs	H
13	M	PsA	S	17	Negative	Negative	PN	Nil	Nil	E, H, S
14	M	PsA	S	17	Negative	Negative	PN	MTX	MTX	E, H, S, T
15	M	PsA	S	23	Negative	Negative	PN	SSZ, LEF, NSAIDs	MTX, LEF, NSAIDs, H	H
16	M	Nil	S	16	Negative	Negative	PN	Nil	MTX	C
17	M	Nil	S	22	Negative	Negative	PN	Nil	MTX	C
18	M	Nil	S	13	Positive	Positive	PP	MTX	MTX	C
19	M	PsA	S	13	Negative	Negative	PN	Nil	MTX, LEF, NSAIDs	E, S
20	M	Nil	S	12	Negative	Negative	PN	Nil	MTX	C
21	M	PsA	S	11	Negative	Negative	PN	Nil	CSA	S, Tr
22	M	Nil	S > I	21	Negative	Negative	PN	Nil	MTX	E, H, S
23	M	PsA	S	11	Positive	Negative	R	Nil	NSAIDs	T
24	M	Nil	S	6	Positive	Positive	PP	MTX	MTX, C	E, H, S, C
25	M	Nil	S	18	Negative	Negative	PN	Nil	MTX	S
26	M	Nil	S	11	Positive	Positive	PP	MTX	CSA	E, H, S, Tr
27	M	Nil	S	18	Negative	Negative	PN	NSAIDs	MTX	H
28	F	Nil	S > I	16	Negative	Negative	PN	H	MTX	S
29	M	Nil	S	6	Indeterminate	Negative	O	Nil	Nil	Nil
30	M	Nil	S	16	Negative	Negative	PN	Nil	CSA	S
31	M	Nil	S	11	Negative	Negative	PN	Nil	Nil	C
32	M	Nil	S	11	Positive	Positive	PP	Nil	Nil	S, C
33	M	PsA	S	6	Positive	Positive	PP	NSAIDs	MTX, NSAIDs	C
34	M	Nil	S	11	Negative	Negative	PN	Nil	Nil	Nil
35	M	Nil	S	16	Negative	Negative	PN	Nil	MTX	C
36	M	PsA	S	12	Negative	Negative	PN	Nil	MTX	T
37	M	Nil	S	11	Negative	Negative	PN	Nil	Nil	E, H, S
38	M	Nil	S	6	Negative	Negative	PN	Nil	MTX	S
39	F	Nil	S	7	Positive	Positive	PP	Nil	Nil	S, Tr
40	M	Nil	S	6	Negative	Negative	PN	Nil	C	H, S, C
41	F	PsA	S	6	Negative	Negative	PN	MTX, CSA, NSAIDs	CSA, NSAIDs	S
42	M	PsA	S	9	Negative	Negative	PN	Nil	C	E, H, S, Si
43	M	PsA	S	6	Negative	Negative	PN	MTX, Si	MTX, Si	E, H, S, Si
44	F	Nil	S	15	Negative	Negative	PN	Nil	Nil	Nil
45	F	PsA	S	18	Positive	Indeterminate	O	Nil	Nil	E
46	M	Nil	S	19	Positive	Negative	R	NSAIDs	Nil	Nil
47	M	Nil	S	13	Negative	Negative	PN	Nil	S	S
48	M	Nil	S	11	Negative	Negative	PN	Nil	H	H
49	F	PsA	S	7	Negative	Negative	PN	NSAIDs	Nil	S
50	M	Nil	S	15	Negative	Positive	C	Nil	S	S
51	F	Nil	S	11	Negative	Negative	PN	Nil	Nil	S
52	F	Nil	S	6	Positive	Positive	PP	H	H	H
53	F	Nil	S	14	Negative	Negative	PN	H	H	H
54	M	PsA	I	8	Negative	Negative	PN	Nil	S, NSAIDs	S
55	F	Nil	S	13	Positive	Positive	PP	MTX, CSA	Nil	Nil
56	M	Nil	S	15	Negative	Negative	PN	Nil	MTX	Nil
57	M	PsA	S	12	Negative	Negative	PN	Nil	Nil	S
58	F	PsA	S	14	Negative	Negative	PN	CSA	CSA, C	S
59	M	Nil	S	10	Positive	Positive	PP	Nil	C	H, S
60	M	PsA	S	13	Negative	Negative	PN	Nil	C	S
61	M	Nil	S	12	Negative	Negative	PN	Nil	S	S
62	M	Nil	S	13	Negative	Negative	PN	MTX, NSAIDs	MTX	S
63	M	PsA	S	13	Positive	Negative	R	CSA, NSAIDs	SSZ	S
64	M	Nil	S	13	Negative	Negative	PN	CS, TC, MMF	S	S
65	F	PsA	S	14	Negative	Negative	PN	LEF, NSAIDs	S	S
66	M	PsA	S	12	Negative	Negative	PN	Nil	S	S
67	M	Nil	S	15	Negative	Negative	PN	MTX, CSA	MTX	H, S
68	M	Nil	S	16	Negative	Negative	PN	CSA	Nil	H, S
69	M	Nil	S	13	Positive	Positive	PP	CSA	C	H
70	M	Nil	S	12	Negative	Negative	PN	NSAIDs	MTX	Nil
71	M	PsA	S	12	Negative	Negative	PN	Nil	CSA	H
72	M	Nil	S	12	Negative	Negative	PN	Nil	Nil	S
73	M	Nil	S	12	Negative	Negative	PN	Nil	MTX	Nil
74	F	Nil	S	13	Negative	Negative	PN	Nil	Nil	S
75	M	Nil	S	10	Negative	Negative	PN	Nil	MTX	Nil
76	M	Nil	S	12	Negative	Negative	PN	Nil	Nil	Nil
77	F	Nil	S	10	Negative	Negative	PN	MTX	Nil	Nil
78	M	Nil	S	24	Positive	Positive	PP	NSAIDs	Nil	Nil
79	M	Nil	S	11	Negative	Negative	PN	Nil	MTX	Nil
80	M	Nil	S	12	Negative	Negative	PN	Nil	Nil	Nil
81	M	Nil	S	12	Negative	Negative	PN	Nil	C	C, S
82	F	Nil	S	13	Negative	Negative	PN	Nil	Nil	S
83	F	PsA	S	11	Negative	Negative	PN	NSAIDs	NSAIDs	Nil
84	F	Nil	S	13	Negative	Negative	PN	MTX	MTX	H, S
85	F	Nil	S	11	Negative	Negative	PN	Nil	Nil	Nil
86	M	PsA	S	14	Negative	Negative	PN	Nil	C	S
87	M	PsA	S	15	Negative	Negative	PN	Nil	Nil	S
88	F	PsA	S	13	Negative	Negative	PN	Nil	Nil	S
89	M	PsA	S	13	Negative	Negative	PN	Nil	Nil	S
90	M	PsA	S	7	Negative	Negative	PN	NSAIDs	Nil	S
91	M	Nil	S	12	Positive	Positive	PP	Nil	MTX	S
92	M	Nil	S	12	Negative	Negative	PN	Nil	MTX	Nil
93	M	Nil	S	13	Positive	Positive	PP	Nil	Nil	S
94	M	Nil	S	16	Negative	Negative	PN	Nil	Nil	Nil
95	F	Nil	S	14	Negative	Negative	PN	Nil	Nil	Nil
96	F	PsA	S	12	Negative	Negative	PN	Nil	MTX	Nil
97	M	PsA	S	13	Negative	Negative	PN	SSZ, NSAIDs	LEF, NSAIDs, E	E, H
98	F	PsA	S	6	Negative	Negative	PN	Nil	Nil	Nil
99	M	Nil	S	7	Positive	Positive	PP	Nil	CSA	S
100	M	PsA	S	6	Negative	Negative	PN	Nil	CSA, NSAIDs	S
